# Supplementary material for: Acetylation of a fungal effector that translocates host PR1 facilitates virulence
Source: eLife. 2022 Nov 14;11:e82628. doi: 10.7554/eLife.82628 (PMC9681213; doi:10.7554/eLife.82628)
Supplement: Figure 1—source data 1. [file elife-82628-fig1-data1.zip]

Archive with 13 entries (11 files):
- Figure 1-source data1/
- Figure 1-source data1/figures with the uncropped gels or blots.tif
- Figure 1-source data1/raw unedited gels or blots/
- Figure 1-source data1/raw unedited gels or blots/Figure 1-source data 1-1.tif
- Figure 1-source data1/raw unedited gels or blots/Figure 1-source data 1-10.tif
- Figure 1-source data1/raw unedited gels or blots/Figure 1-source data 1-2.tif
- Figure 1-source data1/raw unedited gels or blots/Figure 1-source data 1-3.tif
- Figure 1-source data1/raw unedited gels or blots/Figure 1-source data 1-4.tif
- Figure 1-source data1/raw unedited gels or blots/Figure 1-source data 1-5.tif
- Figure 1-source data1/raw unedited gels or blots/Figure 1-source data 1-6.tif
- Figure 1-source data1/raw unedited gels or blots/Figure 1-source data 1-7.tif
- Figure 1-source data1/raw unedited gels or blots/Figure 1-source data 1-8.tif
- Figure 1-source data1/raw unedited gels or blots/Figure 1-source data 1-9.tif
