# Supplementary material for: Acetylation of a fungal effector that translocates host PR1 facilitates virulence
Source: eLife. 2022 Nov 14;11:e82628. doi: 10.7554/eLife.82628 (PMC9681213; doi:10.7554/eLife.82628)
Supplement: Figure 2—figure supplement 1—source data 1. [file elife-82628-fig2-figsupp1-data1.zip]

Archive with 1 entries (1 files):
- Figure 2figure supplement 1source data 1.txt
