# Supplementary material for: Acetylation of a fungal effector that translocates host PR1 facilitates virulence
Source: eLife. 2022 Nov 14;11:e82628. doi: 10.7554/eLife.82628 (PMC9681213; doi:10.7554/eLife.82628)
Supplement: Figure 2—figure supplement 1—source data 1. [file elife-82628-fig2-figsupp1-data1.zip › Figure 2figure supplement 1source data 1.txt]

>gb|RBQ69419.1[Fusarium verticillioides]
MKVSSSVVILAAALGVSAHPSGHAHQRAHAKRDFVVANKPVTVIEYATQVVTADAAPATAVAEAPASPKV
DADTVVPKASTSVPAPAASAPAKNKGKKHNSGSGSGYKAFCGGKKAKRATLEDIASTGNTGVPGDFGCNM
MTVDEDVADKYDYTVTFNNDHDGDKECACWNKIGPDGKIDGFFAQNVALEFTVSASSSQVVAFDSDSQGG
CACATSKVPTTKDNLWAGTWLEFDFGSKRNKNWSGADASCLVSAAAKLDIPGLRVCDTSSNTCSTINPGG
TGENAYLGGMEALDGIGINTPAEQVRLTVDIDYSG
>gb|PNP83566.1[Fusarium nygamai]
MKVSSSVVILAAALGVSAHPSGHAHQRAHAKRDFVVANKPVTVIEYATQVVTADAAPATAVAEAPASPKV
DADTVVPKASTSAPAPAASAPAKNKGKKHNSGSGSGYKAFCGGKKAKRATLEDIASTGNTGVPGNFGCNM
MTVDEDVADKYDYTVTFNNDHDSDKECACWNKIGPDGKIDGFFAQNVALEFTVSASSSQVVAFDSDSQGG
CACANTKVPTTKDNLWAGTWLEFDFGSKRNKNWSGADASCLVSAAASLDIPGLRVCDTSDNTCSTINPGG
TGENAYLGGMEAEDGIGINTPAKQVRLTVDIDYSA
>ref|XP_023435652.1[Fusarium fujikuroi IMI 58289]
MKVSSSVVILAAALGVSAHPSGHAHQRAHAKRDFVVANKPVTVVEYATQVVTADAAPATAVPEAPASPKV
DADTVPKAATSAPAPVASAPAKSNKNKGKKHNSSSGSGYKAFCGGKKAKRATLEDIAATGNTGVPGDFGC
NMMTVDEDVADKYDYTVTFNNDHDGDKECACWNKIGPDGKIDGFFAQNVALEFTVSASSSQVVAFDSDSQ
GGCACATGKVPTTKDNLWAGTWLEFDFGSKRNKNWSGADASCLVSAAASLDIPGLRVCDTSDNTCSTINP
GGTGKNAYLGGMEAEDGIGINTPAEQVRLTVDIDYSA
>emb|CVL04491.1[Fusarium mangiferae]
MKVSSSVVILAAALGVSAHPSGHAHQRAHAKRDFVVANKPVTVVEYATQVVTADAAPATAVPEAPASPKV
DADTVPKAATSVPAPVASAPAKSNKNKGKKHNSSSGSGYKAFCGGKKAKRATLEDIAATGNTGVPGDFGC
NMMTVDEDVADKYDYTVTFNNDHDGDKDCACWNKIGPDGKIDGFFAQNVALEFTVSASSSQVVAFDSDSQ
GGCACATGKVPTTKDNLWAGTWLEFDFGSKRNKNWSGADASCLVSAAASLDIPGLRVCDTADNTCSTINP
GGTGKNAYLGGMEAEDGIGINTPAEQVRLTVDIDYSA
>gb|KAF4498526.1[Fusarium agapanthi]
MKVSSSVVILAAALGVSAHPSGHAHQRAHAKRDFVVANKPVTVIEYATQVVNADAAPATAVPEAPASPKV
DADTVPKAATSAPAPIASAPAKSNKNKGKKHNSSSGSGYKAFCGGKKAKRATLEDIAAVGNTGVPGDFGC
NMMTVDEDVADKYDYTATFNNDHDGDKECACWNKIGPDGKINGFFAQYVALEFTVAASSSQVVAFDSDSQ
GGCACATGKVPTTKDNLWAGTWLEFDFGSTRNKNWSGADASCLVSAAQSLDIPGLRVCDTSDNTCSTINP
GGTGKNAYLGGMEAEDGIGINTPAKQVRLSVDIDYSA
>gb|RKL34945.1[Fusarium proliferatum]
MKVSSSIVILAAALGVSAHPSGHAHQRAHAKRDFVVANKPVTVVEYATQVVTADAAPATAVPEAPASPKV
DADTVPKAATSAPAPVASAPAKSNKNKGKKHNSSSGSGYKAFCGGKKAKRATLEDIAATGNTGVPGDFGC
NMMTVDEDVADKYDYTVTFNNDHDSDKECACWNKIGPDGKIDGFFAQNVALEFTVSASSSQVVAFDSDSQ
GGCACATGKVPTTQDNLWAGTWLEFDFGSKRNKNWSGADASCLVSAAKNLNIPGLRVCDTSDNTCSTINP
GGTGKNAYLGGMEAEDGIGINTPAEQVRLTVDIDYSA
>gb|KAF4438339.1[Fusarium acutatum]
MKVSSSVVILAAALGVSAHPSGHAHQRAHAKRDFVVANKPVTVVEYATQVVTAEAAPATAVAEAPASPKV
DADTVPKAATSVPAPAASAPAKSNKNKGKKHNSSSGSGYKPFCGGKKAKRATQEDIAATGNTGVPGDFGC
NIMTVDEDVADKYDYTVTFNNDHDGDKECACWNKIGPDGKIDGFFAQNVALEFTVPASSSQVVAVDTNSQ
GGCACATGKVPTTKDNLWAGTWLEFDFGSKRNKNWSGADASCLVSAAKNLDIPGLRVCDTSDNTCSTINP
GGTGKNAYLGGMEAEDGIGINTPAKQVRLTVDIDYSS
>gb|TVY65267.1[Fusarium oxysporum f. sp. cubense]
MKASSSVVILAAALGVSAHPSGHAHQRAHAKRDFVVANKPVTVVEYATQVVTADAAPATAVPEAPASPKV
DADTVPKAAASGPAPAASAPAKSNKNKGKKHNSSSGSGYKPFCGGKKAKRATLEDIAAKGNTGVPGDFGC
NMMTVDEDVADKYDYTTTFKNDHDEDKECVCFNKIGPNGLIDGFFAKNVALTFTVPASSSQVVAFDTDSQ
GGCACASNKVPTTSDGQWASTWLEFDFGSERNNNWSGADASCLVSAAKNLNIPGLRVCDSENTCSIIYPG
GTGKNAYLAGMEAEDGIGINTPLKQVRLTVDIDYSA
>gb|EGU88594.1[Fusarium oxysporum Fo5176]
MKVSSSVVILAAALGVSAHPSGHAHQRAHAKRDFVVANKPVTVVEYATQVVTADAAPATAVPEAPASPKV
DADTVPKAAASGPAPAASAPAKSNKNKGKKHNSSSGSGYKPFCGGKKAKRATLEDIAAKGNTGVPGDFGC
NMMTVDEDVADKYDYTTTFKNDHDEDKECVCFNKIGPNGLIDGFFAKNVALTFTVPASSSQVVAFDTDSQ
GGCACASNKVPTTSDGQWASTWLEFDFGSERNNNWSGADASCLVSAAKNLNIPGLRVCDSENTCSIIYPG
GTGKNAYLAGMEAEDGIGINTPLKQVRLTVDIDYSA
>gb|EWZ96340.1[Fusarium oxysporum f. sp. lycopersici MN25]
MKVSSSVVILAAALGVSAHPSGHAHQRAHAKRDFVVANKPVTVVEYATQVVTADAAPATAVPEAPASPKV
DADTVPKAAASGPAPAASAPAKSNKNKGKKHNSSSGSGYKPFCGGKKAKRATLEDIAAKGNTGVPGDFGC
NMMTVDEDVADKYDYTTTFKNDHDEDKECVCFNKIGPNGLIDGFFAKNVALTFTVPASSSQVVAFDSDSQ
GGCACASNKVPTTSDGQWASTWLEFDFGSERNKNWSGADASCLVSAAKNLNIPGLRVCDSDNTCSTINPG
GTGKNAYLGGMEAEDGIGINTPAKQVRLTVDIDYSG
>gb|EWZ35664.1[Fusarium oxysporum Fo47]
MKVSSSVVILAAALGVSAHPSGHAHQRAHAKRDFVVANKPVTVVEYATQVVTADAAPATAVPEAPASPKV
DADTVPKAAASGPAPAASAPAKSNKNKGKKHNSSSGSGYKPFCGGKKAKRATLEDIAAKGNTGVPGDFGC
NMMTVDEDVADKYDYTTTFKNDHDEDRECVCFNKIGPNGLIDGFFAKNVALTFTVPASSSQVVAFDSDSQ
GGCACASNKVPTTSDGQWASTWLEFDFGSERNKNWSGADASCLVSAAKNLNIPGLRVCDSDNTCSTINPG
GTGKNAYLGGMEAEDGIGINTPAKQVRLTVDIDYSG
>ref|XP_018249666.1|FOXG_11456 [Fusarium oxysporum f. sp. lycopersici 4287]
MKVSSSVVILAAALGVSAHPSGHAHQRAHAKRDFVVANKPVTVVEYATQVVTADAAPATAVPEAPASPKV
DADTVPKAAASGPAPAASAPAKSNKNKGKKHNSSSGSGYKPFCGGKKAKRATLEDIAAKGNTGVPGDFGC
NMMTVDEDVADKYDYTTTFKNDHDEDKECVCFNKIGPNGLIDGFFAKNVALTFTVPASSSQVVAFDSDSQ
GGCACASNKVPITSDGQWASTWLEFDFGSERNNNWSGADASCLVSAAKNLNIPGLRVCDSDNTCSTINPG
GTGKNAYLGGMEAEDGIGINTPAKQVRLTVDIDYSG
>ref|XP_031034128.1[Fusarium oxysporum NRRL 32931]
MKVSSSVVILAAALGVSAHPSGHAHQRAHAKRDFVVANKPVTVVEYATQVVAADAAPATAVPEAPASPKV
DADTVPKAAASGPAPAASAPAKSNKNKGKKHNSSSGSGYKPFCGGKKAKRATLEDIAAKGNTGVPGDFGC
NMMTVDEDVADKYDYTTTFKNDHDEDKECVCFNKIGPNGLIDGFFAKNVALTFTVPASSSQVVAFDSDSQ
GGCACASNKVPTTSDGQWASTWLEFDFGSERNNNWSGADASCLVSAAKNLNIPGLRVCDSDNTCSTINPG
GTGKNAYLGGMEAEDGIGINTPAKQVRLTVDIDYSG
>gb|EXK30193.1[Fusarium oxysporum f. sp. melonis 26406]
MKVSSSVVILAAALGVSAHPSGHAHQRAHAKRDFVVANKPVTVVEYATQVVTADAAPATAVPEAPASPKV
DADTVPKAAASGPAPAASAPAKSNKNKGKKHNSSSGSGYKPFCGGKKAKRATLEDIAAKGNTGVPGDFGC
NMMTVDEDVADKYDYTTTFKNDHDEDKECVCFNKIGPNGLIDGFFAKNVALTFTVPASSSQVVAFDSDSQ
GGCACASNKVPTTSDGQWASTWLEFDFGSERNNNWSGADASCLVSAAKNLNIPGLRVCDSDNTCSTINPG
GTGKNAYLGGMEAEDGIGINTPAKQVRLTVDIDYSG
>gb|KAF4341103.1[Fusarium beomiforme]
MKVSSSVVMLAAALGVSAHPSGHAHQRAHAKRDFVVANKPVTVVEYATQVVTADAVPAATVPAAPASPKV
EPDTVPKAAASGPAPAASSAAAKPKKNGGKKHNSGSGYKPFCGGKKAKRATLEDIAATGNTGVPGDFGCN
MMTVDDDVADKYDYTTTFVNDHDVEKACACWNKIGPDGKIDGFFKQNVALTFTVPASSSQVVAFDSDSQG
GCACATDEVPVTTDNQWAGTWLEFDFGSKRNNNWSGADASCLVAAAKNMDIPGLQVCDDASNTCSTINPG
GTGKNAYLGGMEALDGVGINTPAKQVRLTVTIDYSS
>gb|KAF4454679.1[Fusarium austroafricanum]
MKVSSSVVILAAALGVSAHPSGHAHQRAHAQRDYIVANKPVTVVEYTTKVVHADAAPATAVPEAPVYKAP
AAPKVEPDTVPKSEATDGPAPSAPSKPKGKKPKGGKHNSGSGYKPFCDGQKAKRATLEDIASTGNTGVPG
KFGCNMMTVDADVADKYDYTTTFKNAHDSERVCACWNKIGKTGLIDGFFKKNTALTFTVPAKSSQVVAFD
ANSQGGCACGTDEVPVTSIDLYAGTWLEFDFGSKRNKNWSGADASCLVSAKEKLDIPGLRVCGHGTCSTV
NPGGTGTNAYLGGMEKLDGIGLNLPQKQVRLDVDIDYSG
>ref|XP_031018491.1[Fusarium coffeatum]
MKFSSSAVLLAAALGASAHPSGHAHQRAHAKRDFIVANNPVTVYETHVVTAAAAPATAVPEAPAPVEPKK
EEEAVPKSYAANGPSTPELPTLNKGKKHSSGSGFKPFCGGKKAKRATLEDIASTGNTGVEGSYGCNMMTV
DSDVADKYTYTTTFKNDHSEDKQCACWNKIGPLGLIDGFFAKNIPLHFTVSGKSSQVVAFDEDSQGGCAC
ASKEVPTTAMGLVAGTWLEFDFGSERNGGWSGADASCLVSAKENLDIPGLRVCGHNTCSTINPGGTGENA
YLGGMEAEDGIGLNINDKKVRLTVDIDYSGK
>gb|RFN53699.1[Fusarium fasciculatum]
MKFSSSAVLLAAALGASAHPSGHAHQRAHAKRDFIVANNPVTVYETHVVTAAAAPATAVPEAPAPVEPKK
EEEAVPKSYAANGPSNPELPKLNKGKKHSSGSGFKPFCAGKKAKRATLEDIASTGNTGVEGSYGCNMMTV
DSDVADKYTYTTTFKNDHSEDKQCSCWNKIGPLGKIDGFFAKNIPLHFTVPGKSSQVVAFDEDSQGGCAC
ASKEVPTTAMGLVAGTWLEFDFGSERNGGWSGADASCLVSAKENLDIPGLRVCGHNTCSTINPGGTGENA
YLGGMEAEDGIGLNINDKKVRLTVDIDYSGK
>ref|XP_009263533.1[Fusarium pseudograminearum CS3096]
MKFSSSAVLLAAAIGASAHPSGHAHQRAHAKRDFIVANNPVTVYETHVVTAPAAPATAVPEAPAAPVAPA
PVPSQPKADEAVPKSWANGPWTPDVPKLNKGKKHSSGSGFKPFCAGKKAKRATLEDIAATGNTGVPGDYG
CNMMTVDSDVADKYTYTTTFKNDHSEDKECACWNKIGPLGKIDGFFAKNIPMHFTVGAKSSQVVAFDEDS
QGGCACSSKEVPTTVNGLVAGTWLEFDFGSERNGGWSGADASCLVSAKEKLDIPGLRVCGHNTCSTINPG
GTGTNAYLGGMEAEDGVGLNINDKKVRLTVDIDYKG
>ref|XP_011321453.1[Fusarium graminearum PH-1]
MKFSSSAVLLAAAIGASAHPSGHAHQRAHAKRDFIVANKPVTVYETHVVTAPAAPATAVPEAPAAPAPVP
SQPKADEAVPKSWATGPWTSDVPKLNKGKKHSSGSGYKPFCGGKKAKRATLEDIAATGNTGVPGDYGCNM
MTVDSDVADKYTYTTTFKNDHSEDKECACWNKIGPLGKIDGFFAKNIPMHFTVGAKSSQVVAFDENSQGG
CACSSKEVPTTINGLVAGTWLEFDFGSERNGGWSGADASCLVSAKEKLNIPGLRVCGHNTCSTINPGGTG
TNAYLGGMEAEDGVGLNINDKEVRLTVDIDYEG
>gb|RGP67399.1[Fusarium sporotrichioides]
MKFSSSAVLLAAALGASAHPSGHAHQRAHAKRDFIVANNPVTVYETHVVTAPAAPATAAPEAPASVPAAP
KAEEAVPKSAAAGPWTPDVPKLNKGKKHSSGSGFKPFCGGKKAKRATLEDIASTGNTGVAGDYGCNMMTV
DSSVADKYTYTTTFKNDHDEDKECACWNKIGPLGLIDGFFAKNIPMHFTVGAKSSQVVAFDENSQGGCAC
ASKEVPTTINGLVAGTWLEFDFGSERNGGWSGADASCLVSAKEKLDIPGLRVCGHNTCSTINPGGTGTNA
YLGGMEDEDGVGLNINDKEVRLTVDIDYQG
>gb|KPA41204.1[Fusarium langsethiae]
MKFSSSAVLLAAALGASAHPSGHAHQRAHAKRDFIVANNPVTVYETHVVTAPAAPATAVPEAPASVPAAP
KAEEAVPKSAAAGPWTPDVPKLNKGKKHGSGSGFKPFCGGKKAKRATLEDIASTGNTGVAGDYGCNMMTV
DSSVADKYTYTTTFKNDHDEDKECACWNKIGPLGLIDGFFAKNIPMHFTVGAKSSQVVAFDENSQGGCAC
ASKEVPTTINGLVAGTWLEFDFGSERNGGWSGADASCLVSAKEKLDIPGLRVCGHNTCSTINPGGTGTNA
YLGGMEDEDGVGLNINDKEVRLTVDIDYQG
>ref|XP_025586523.1[Fusarium venenatum]
MKFSSSAVLLAAAIGASAHPSGHAHQRAHAKRDFIVANNPVTVYETHVVTAAAAPATAVPEAPVSVPSQP
EEAVPKSAAAGPWTPDVPKLNKGKKHSSGSGFKPFCSGKKAKRATLEDIAATGNTGVPGDYGCNMMTVDS
AVADKYTYTTTFKNDHDEDKECACWNKIGPLGKIDGFFAKNIPMHFTVGAKSSQVVAFDEDSQGGCACSS
KEVPTTINGLVAGTWLEFDFGSERNGGWSGADASCLVSAKEQLDIPGLRVCGHNTCSTINPGGTGTNAYL
GGMEAEDGIGLNINDKEVRLTVDIDYNGKA
>gb|OBS25510.1[Fusarium poae]
MKFSSSAVLLAAAIGASAHPSGHAHQRAHAKRDFIVANQPVTVYETHVVTAAAAPATAVPEAPVSVPSQP
EEAVPKSAAAGPWTPDIPKLNKGKKHSSGSGFKPFCGGKKAKRATLEDIAATGNTGVAGDYGCNMMTVDS
AVADKYTYTTTFKNSHDEDKECACWNKIGPLGKIDGFFAKNIPLHFTVSAKSSQVVAFDEDSQGGCACSS
KEVPTTNNGLVAGTWLEFDFGSERNGGWSGADASCLVSAKEKLDIPGLRVCGHNTCSTINPGGTGTNAYL
GGMEAEDGIGLNINDKLVRLTVDIDYQG
>gb|RGP80188.1[Fusarium longipes]
MKFSSSAVLLAAALGASAHPSGHAHQRAHAKRDFIVANNPVTVYETHVVTAAAAPATAAPVAPVVAEPKE
EESVPKSVAANGPSASDVPKATKGKKHSSGSGYKPFCGGKKVKRATLEDIAATGNTGTASDYGCNMMTVD
SDVADKYTYTTTFKNDHDEDKTCACWNKIGPKGLIDGFFAQNIPLHFDVPAQSSQVVAFDEDSQGGCACS
SKEIPTTAMGLVAGTWLEFDFGSERNGGWSGADASCLVSAKEKLNIPGLRVCGHGTCSTIYPGGTGENAY
LGGMEAEDGIGLNLNQKQVRLTVDIDYSK
>gb|KIL86774.1[Fusarium avenaceum]
MKFSSSAVVLAAALGVSAHPSGHAHQRAHAQRDFVVANKPVTITEYATQVVQAAAATAPAVAPEPAAPKY
EAPAVPKAEATSGPSAASPSSGKTNKGKKHSSGSGYKPFCGGKKTKRATLEDIAATGNTGVEGDYGCNMM
TIDSNVASKYDYVTTFKNAHDTEKTCVCWNKIGPLGKIDGFFKKWAPLSFTVPAKGSQDVAFDENSQGGC
ACASGEVPSTDDDLWAGTWLEFDFGSTRNHGWSGADASCLVSASKKLDIPGLRVCGVDKCSTIYPGGTGD
NAYLGGMEAEDGVGLNIYPGKISLTVDIDYKG
>gb|KAF4472684.1[Fusarium albosuccineum]
MKVSSSVLVLAAALGASARPSGHAHQQAHNVRRDFVVANKPVTITQYATQVVGATAATDVPDAVYEAATP
KTSSGSSSGSGSGYKEFCGGKKSKRATAEEIAYEGNTGTEDDFGCNMMTVDSSVADKYKYTATFKNAGSE
EQECVCFNKIGPDGLINGFWSGNEAIKFSVAAKGSQVVAFDENTQGGCACGAGEVPLTAIGQFASTWLEL
DVGNVSNKKWSGADASCLVSAAENLDIPGLKVCGHGTCSTINPGGTGENAYLGGMEAEDGVGLNLAPGKV
RLEVIVDYKG
>gb|RSL96303.1[Fusarium sp. AF-4]
MKVSSSVVILAAALGVSTHPSGHAHQRAHGRRDFVVANKPVTVTEYATQVVSQAAPTAPAAVNAYEAPAS
SQEAAAPATSSAAADSDSDSSSGYKEFCGGKNAKRATVEQIAYKGNTGTSDDYGCNIMAVDSSVADKYKY
TTTFKNANSKAQECVCFNKIGPDGGINGFWKGNQAITFTLPGKGSKVIAFDENSQGGCACGVGEVPTTAI
GQFASTWLEFDFGNDSNKEWSGADASCLVSAAESLDIPGLQVCGHGTCSTIYPGGTGENAYLGGMEDLDG
IGLNLPAGKVRLTVTVDYSK
>gb|RSL85786.1[Fusarium floridanum]
MKVSSSVVILAAALGVSAHPSGHAHQRAHGRRDFVVANKPVTVTEYATQVVSQAAPTAPAAVNAYEAPAS
SQEAAAPATSSAAADSDSDSSSGYKEFCGGKNAKRATVEQIAYKGNTGTSDDYGCNIMAVDSSVADKYKY
TTTFKNANSKAQECVCFNKIGPDGGINGFWKGNQAITFTLPGKGSKVIAFDENSQGGCACGVGEVPTTAI
GQFASTWLEFDFGNDSNKEWSGADASCLVSAAENLDIPGLQVCGHGTCSTIYPGGTGENAYLGGMEDLDG
IGLNLPAGKVRLTVTVDYSK
>gb|RMJ12565.1[Fusarium kuroshium]
MKVSSSVVILAAALGVSAHPSGHAHQRAHGRRDFVVANKPVTVTEYATQVVSQAAATAPAAVNAYEAPAS
SQEAAAPATSSAAADSDSDSSSGYKEFCGGKNAKRATVEQIAYKGNTGTSDDYGCNIMAVDSSVADKYKY
TTTFKNANSKAQECVCFNKIGPDGGINGFWKGNQAITFTLPGKGSKVIAFDENSQGGCACGVGEVPTTAI
GQFASTWLEFDFGNDSNKEWSGADASCLVSAAESLDIPGLQVCGHGTCSTIYPGGTGENAYLGGMEDLDG
IGLNLPAGKVRLTVTVDYSK
>gb|RTE77098.1[Fusarium euwallaceae]
MKVSSSVVILAAALGVSAHPSGHAHQRAHGRRDFVVANKPVTVTEYATQVVSQAAATAPAAVNAYEAPAS
SQEAAAPATSSAAADSDSDSSSGYKEFCGGKNAKRATVEQIAYKGNTGTSDDYGCNIMAVDSSVADKYKY
TTTFKNANSKAQECVCFNKIGPDGGINGFWKGNQAITFTLPGKGSKVIAFDENSQGGCACGVGEVPTTAI
GQFASTWLEFDFGNDSNKEWSGADASCLVSAAENLDIPGLQVCGHGTCSTIYPGGTGENAYLGGMEDLDG
IGLNLPAGKVRLTVTVDYSK
>gb|RSL54744.1[Fusarium sp. AF-6]
MKVSSSVVILAAALGVSAHPSGHAHQRAHGRRDFVVANKPVTVTEYATQVVSQAAATAPAAVNAYEAPAS
SQEAAAPATSAAADSDSDSSSGYKEFCGGKNAKRATVEQIAYKGNTGTSDDYGCNIMAVDSSVADKYKYT
TTFKNANSKAQECVCFNKIGPDGGINGFWKGNQAITFTLPGKGSKVIAFDENSQGGCACGVGEVPTTAIG
QFASTWLEFDFGNESNKKWSGADASCLVSAAENLDIPGLQVCGHGTCSTIYPGGTGENAYLGGMEDLDGI
GLNLPAGKARLTVTVDYSK
>gb|RSL65183.1[Fusarium sp. AF-8]
MKVSSSVVILAAALGVSAHPSGHAHQRAHGRRDFVVANKPVTVTEYATQVVSQAAPTAPAAVNQAAYEAP
ASSQEAAAPATSSAADSGSDSGSDSGAGYKEFCGGKNKKRATVEQIAYKGNTGTSDDYGCNIMAVDESVA
DKYKYTTTFKNAGSKTQECVCFNKIGPDGGINGFWKGNQAITFSLPGKGSKVIAFDENSQGGCACGVGEV
PTTAIGQFASTWLEFDFGNESNKKWSGADASCLVSAAENLDIPGLQVCGHGTCSTIYPGGTGENAYLGGM
EDLDGIGLNLPAGKARLTVTVDYSK
>gb|RSM12706.1[Fusarium ambrosium]
MKVSSSVVILAAALGVSAHPSGHAHQRAHGRRDFVVANKPVTVTEYATQAPASSQEAAAPATSSAAADSD
SDSSSGYKEFCGGKNAKRATVEQIAYKGNTGTSDDYGCNIMAVDSSVADKYKYTTTFKNANSKAQECVCF
NKIGPDGGINGFWKGNQAITFTLPGKGSKVIAFDENSQGGCACGVGEVPTTAIGQFASTWLEFDFGNDSN
KEWSGADASCLVSAAENLDIPGLQVCGHGTCSTIYPGGTGENAYLGGMEDLDGIGLNLPAGKVRLTVTVD
YSK
>gb|KPM40332.1[Neonectria ditissima]
MKVSSSVIILGAALGVSAHPSGHAHMHAHKARDFVVANKPTTTVTQYVTQAAAAATSVAVSSAAASSAAA
SSDDDEEETSTGKYVEFCSGSTAKRATAEEIAYKGNTGTSDNYGCNIMTVSEDIASQYKYTATFKNAVSE
DQSCVCFNKIGPDGGINGFWKGNQAISFDLPADGTKVVAFEANSQGGCVCGVGEVATTLIGQFAGTWLEF
DFGNESNDNWSGADASCLVSAANSLDIPALKVCGHGTCSTIETGGTGTNAYLGGMEDEDGVGLNLAAGKV
RLTVTVGN
>gb|KFA75604.1[Stachybotrys chartarum IBT 40288]
MKFSATALLLTTAALGVSAHPSGHHHMHRSVGKRGNFYMANRPAPEPTTTSVAPAPVATSAAPAPVVQAV
EQEEQPEEDTSSDDDSSSGSGTVKPFCGGNYKRATAAEIAYTGNTGAPGNYGCNLMIVDNDVADEYKYTT
TFTNDSGEDQSCVCFLKIGPEGLINGFFEGNQAVNFDLPAGGKRVLAADENSQGGCACGAGGVPLTSHGG
FASTWLEFDFGNTSNDGWSGADASCLVSAAYGLDIPGLQVCGHGTCSTINPGGTGTNAYLGGMEALDGVG
LNIVPGKARLNVVVGYQG
>gb|KFA61711.1[Stachybotrys chlorohalonata IBT 40285]
MKFSATALLLTTAALGVSAHPSGHHHMHRSVGKRGNFYMANRPAPEPTTTSVAPAPVTTSAAPAPTVQAV
EQEEQPEEEDTASNNDDSGSGSGSGTVKPFCGGNYKRATAAEIAYTGNMGAPGNYGCNLMMVDNDVADEY
KYTTTFTNDSGEDQSCVCFLKIGPEGLINGFFEGNQAVNFDLPAGGKRVLAADENSQGGCACGAGGVPLT
SHGGFASTWLEFDFGNTSNDEWSGADASCLVSAAYGLDIPGLQVCGHGTCSTINPGGTGTNAYLGGMEAL
DGVGLNIAPGKVRLDVVVGYQG
>gb|KAF4125402.1[Geosmithia morbida]
MKFSASVVLAAALGASAHPSRVGHKHAHRSLAERQEFVKAVNPVTVTTTITQGQVQAAAAPTAAPSSSSS
SSSSATTTSSAAASSTSAASSSGGSGQGISAYTDFCSGNSKRATAAQIAYKGNTGTTSDYGCNMMLAQSS
VAEEYDHVIILENASDDEQQCVCFNKIGSTGGINGFFTGNEALNFKLAAGETQHVVVDSNSQGGCTCGAG
EVTLTAFGEFADTWLEFDMANESNDGWSGADASCLVSAAEGLNIPGLRVCDEANGSGTCSTINPGGTGTN
AYLGGMEDLDGVGLNIPAGQVRLYVTVGYSS
>ref|XP_006670883.1[Cordyceps militaris CM01]
MKFSAAVVLAAAMGASAHPSHHAHRNAHRSVVGREFVMAKKPAPPAPTTVAPSAPAPTTVTPATISVASV
APASPSADAGSGYKPFCNGNKKRATLAQIAYSGNTGAPGNYGCNIMEVSASAASSYDYTMKFVNAGSSAQ
ACVCWNKIGPDGGINGFFKNNQAIDFNLPVGGETYVAVEGNSQIGCSCGSGAVDLTSFGQFAGTWVEADF
ANESNNKWSGFDASALVPAKFGLKIPGMSVCGQGVCSDIYPGGAGKNAYLGGMEAADGIGGNIKPGPLAL
TVKVNTN
>gb|KOS22654.1[Escovopsis weberi]
MKFTSAAVLLAAAAGVSAAPSSNEARDFIMAKKPADAPAPAPAAPAYSSPAAGGGQGVGPTTYTPFCGRS
KRATAVQIAYKGNVGGPGQYGCNIMPVSTSIAGQYQYSVTFTNKGGADQVCACWNKIGADGGINGFFKGN
EAVNFPLPAGQSQAVVFDTNSQGGCACGVGSLALTAIGQFAGAWLEYDFGNLSNGGWSGADASCLVAAAN
KLPIPALSVCYSGKCSTIFEGGTGDNAYLGGMEALDGVGLNIPPGPAALTVTV
>gb|PNY23494.1[Tolypocladium capitatum]
MKISTTTLLLAAALGVAAHPSAHAHRHLHRSAVEKRTDFVMAKRPAPVVPAKAAVAPPPVAVPPTTPFAR
PQASQPSGSGTGASVYTPFCGGKPSKRATAAEISYKGNVGTPGNYGCNMMLIQSGIADKYDYTATFTNAG
SQDQACACWNKIGADNGINGFFKGNQVFNFNLPAGGKQVIAADANTQGGCSCGPGALSLTNFGQFAGSWV
EFDFGNQSNGGWSGADASCLVAAKNGLSIPGLNVCGSGTCSTIYPGGTGKNAYLAGMEDADGVGLNLPAG
KINLQITVDYRG
>gb|KND91653.1[Tolypocladium ophioglossoides CBS 100239]
MKVSTTTLLLAAALGVAAHPSGHSHKHMHRSAVEKRTDFFIAKKPAPPAASPTYVAPPPAAPPATTPSTQ
PPASSPSGSGSGTGPSLYTPFCGGKSNKRATAAEIAYKGNVGTPGNYGCNLMLIQTSIVNKYDYTVTFSN
AGSQDQKCACWNKIGPDNGINGFFNGNQALTFDLPAGSKQAIAADSNTQGGCSCGAGALSLTSFGQFAGS
WVEFDFGNQSNGGWSGADASCLVAAKNGLAIPGLNVCSSGTCSTINPGGTGKNAYLSGMEAADGVGLNLP
AGKVNLQVTVDYKG
>gb|RCI09024.1[Ophiocordyceps polyrhachis-furcata BCC 54312]
MKTSLSALLLAAALGAVAHPSGHGHRHFHRSPKTYTTSVAPNKGSNANSVPDNTVDKVQIPPSPKEEGLL
ASAAAPLAPILNHDGPRKQSSYGGGGGSGIGPDSYEDFCGGAPPSSWKPVCPAGGKWKRATAADVALSGN
LGLKDNYGCNLKLVKSNYAEKYDYTFRFKNVGNHKQACVCWLKIGPDGCGINGFWKGKEVMKFDIPAGAE
QSLAIQADTKGGCACHKDEMPTTPGVMSPQGFEVGGGEWASTWLEFDMGSIVNGGSSGADASCLAAASVT
TKKMDIPGMRVCREDDPSAKCSIIWPGGTGNELAYTKGQEALDGRSVNVGPGPVHYSVEVDYQEKN
