# Supplementary material for: Acetylation of a fungal effector that translocates host PR1 facilitates virulence
Source: eLife. 2022 Nov 14;11:e82628. doi: 10.7554/eLife.82628 (PMC9681213; doi:10.7554/eLife.82628)
Supplement: Figure 6—source data 1. [file elife-82628-fig6-data1.zip]

Archive with 5 entries (3 files):
- Figure 6-source data 1/
- Figure 6-source data 1/figures with uncropped gels or blots.tif
- Figure 6-source data 1/raw unedited gels or blots/
- Figure 6-source data 1/raw unedited gels or blots/Figure 6-source data 1-1.tif
- Figure 6-source data 1/raw unedited gels or blots/Figure 6-source data 1-2.tif
