# Supplementary material for: Acetylation of a fungal effector that translocates host PR1 facilitates virulence
Source: eLife. 2022 Nov 14;11:e82628. doi: 10.7554/eLife.82628 (PMC9681213; doi:10.7554/eLife.82628)
Supplement: Figure 6—figure supplement 2—source data 1. [file elife-82628-fig6-figsupp2-data1.xls]

## Sheet: Total 13 genes
Figure 6-figure supplement 2-source data 1. qRT-PCR average of 13 genes used for Figure 6-figure supplement 2A
	Time (days after Fol infection)
Gene ID	0	1	2	3	4	5
PR1b1/SlPR1	1	0.778766	5.2709	13.7849	8.98837	8.44923
P4/P14b,PR1A	1	1.15687	0.394563	6.68432	12.199	6.37764
PR1a2	1	1.4348	0.880103	7.30347	13.8626	7.57542
LOC100191111	1	2.75114	1.33589	4.02041	10.286	3.69725
PR-1a1	1	4.09495	4.07649	2.4869	6.21357	1.86381
LOC101257309	1	4.03705	1.45941	2.63711	5.13895	3.89565
LOC101257608	1	1.21374	1.28113	0.173059	4.1409	0.455336
LOC101264239	1	1.23752	2.14971	0.476418	1.51119	0.633409
LOC101267538	1	0.765473	0.312328	0.165527	1.68473	0.465104
LOC101267821	1	1.52843	1.34809	0.61783	1.76749	0.637663
LOC101268421	1	1.47901	0.440371	1.3517	2.15957	0.744119
LOC104644399	1	0.352609	0.309008	0.573426	0.821758	0.594362
LOC101265854	1	0.88415	0.356819	0.422653	0.396759	0.28827

## Sheet: PR1b1-SlPR1
Figure 6-figure supplement 2-source data 1. qRT-PCR result of PR1b1/SlPR1
	0	1	2	3	4	5
SlActin	18.74	17.05	18.47	18.14	17.1	17.36
	18.64	16.78	18.49	18	17.01	17.7
	18.71	16.9	18.21	18.05	17	17.85
PR1b1/SlPR1	29.78	28.09	27.05	25.18	24.48	25.13
	29.42	28.54	26.85	25.23	25.08	25.42
	29.65	28.11	26.84	25.22	24.98	25.91
△ct	11.04	11.04	8.58	7.04	7.38	7.77
	10.78	11.76	8.36	7.23	8.07	7.72
	10.94	11.21	8.63	7.17	7.98	8.06
△△ct	0	0	-2.46	-4	-3.66	-3.27
	0	0.98	-2.42	-3.55	-2.71	-3.06
	0	0.27	-2.31	-3.77	-2.96	-2.88
	0h	3h	6h	9h	12h	24h
2-△△ct	1	1	5.50217	16	12.6407	9.64646
	1	0.50698	5.35171	11.7127	6.54322	8.33973
	1	0.82932	4.95883	13.6422	7.78124	7.3615
average	1	0.778766	5.2709	13.7849	8.98837	8.44923
SD	0	0.250368	0.280537	2.14722	3.22298	1.14641

## Sheet: P4-P14b,PR1A
Figure 6-figure supplement 2-source data 1. qRT-PCR result of P4/P14b,PR1A
	0	1	2	3	4	5
SlActin	18.74	17.05	18.47	18.14	17.1	17.7
	18.64	16.78	18.49	18	17.01	17.36
	18.71	16.9	18.21	18.05	17	17.85
P4/P14b,PR1A	28.6	26.94	29.91	25.93	23.9	25.18
	29.06	27.08	30.26	25.58	23.57	25.24
	29.43	27.13	30.06	25.65	23.94	25.55
△ct	9.86	9.89	11.44	7.79	6.8	7.48
	10.42	10.3	11.77	7.58	6.56	7.88
	10.72	10.23	11.85	7.6	6.94	7.7
△△ct	0	0.03	1.58	-2.07	-3.06	-2.38
	0	-0.12	1.35	-2.84	-3.86	-2.54
	0	-0.49	1.13	-3.12	-3.78	-3.02
	0h	3h	6h	9h	12h	24h
2-△△ct	1	0.97942	0.334482	4.19887	8.33973	5.20537
	1	1.08673	0.392292	7.1602	14.5203	5.81589
	1	1.40444	0.456916	8.69388	13.737	8.11168
average	1	1.15687	0.394563	6.68432	12.199	6.37764
SD	0	0.221021	0.0612485	2.28498	3.36512	1.53243

## Sheet: SlPR1a2
Figure 6-figure supplement 2-source data 1. qRT-PCR result of SlPR1a2
	0	1	2	3	4	5
SlActin	18.74	17.05	18.47	18.14	17.1	17.7
	18.64	16.78	18.49	18	17.01	17.36
	18.71	16.9	18.21	18.05	17	17.85
检测基因	29.95	27.81	30.29	26.53	24.69	26.24
	30.24	27.83	29.65	26.57	24.56	26.08
	30.15	27.78	30.32	26.75	24.77	26.12
△ct	11.21	10.76	11.82	8.39	7.59	8.54
	11.6	11.05	11.16	8.57	7.55	8.72
	11.44	10.88	12.11	8.7	7.77	8.27
△△ct	0	-0.45	0.61	-2.82	-3.62	-2.67
	0	-0.55	-0.44	-3.03	-4.05	-2.88
	0	-0.56	0.67	-2.74	-3.67	-3.17
	0h	3h	6h	9h	12h	24h
2-△△ct	1	1.36604	0.655197	7.06162	12.295	6.36429
	1	1.46409	1.3566	8.1681	16.5642	7.3615
	1	1.47427	0.628507	6.6807	12.7286	9.00047
average	1	1.4348	0.880103	7.30347	13.8626	7.57542
SD	0	0.0597636	0.412878	0.772628	2.3497	1.33104

## Sheet: LOC100191111-P14c	
Figure 6-figure supplement 2-source data 1. qRT-PCR result of LOC100191111/P14c
	0	1	2	3	4	5
SlActin	18.82	17	18.54	18.19	17.33	17.91
	18.71	16.99	18.59	17.97	17.17	17.79
	18.9	17.03	18.49	18.07	17.18	17.61
LOC100191111/P14c	28.32	24.8	27.46	25.38	23.08	25.29
	28.43	25.06	27.49	25.45	23.29	25.17
	27.51	24.74	27.52	25.43	23.39	25.47
△ct	9.5	7.8	8.92	7.19	5.75	7.38
	9.72	8.07	8.9	7.48	6.12	7.38
	8.61	7.71	9.03	7.36	6.21	7.86
△△ct	0	-1.7	-0.58	-2.31	-3.75	-2.12
	0	-1.65	-0.82	-2.24	-3.6	-2.34
	0	-0.9	0.42	-1.25	-2.4	-0.75
	0h	3h	6h	9h	12h	24h
2-△△ct	1	3.24901	1.49485	4.95883	13.4543	4.34694
	1	3.13834	1.76541	4.72397	12.1257	5.06303
	1	1.86607	0.747425	2.37841	5.27803	1.68179
average	1	2.75114	1.33589	4.02041	10.286	3.69725
SD	0	0.768489	0.527278	1.42685	4.38764	1.78178

## Sheet: PR-1a1
Figure 6-figure supplement 2-source data 1. qRT-PCR result of PR-1a1
	0	1	2	3	4	5
SlActin	18.82	17	18.54	18.19	17.33	17.91
	18.71	16.99	18.59	17.97	17.17	17.79
	18.9	17.03	18.49	18.07	17.18	17.61
PR-1a1	24.48	20.68	22.33	22.7	20.36	22.75
	24.55	20.78	22.17	22.42	20.28	22.57
	24.61	20.67	22.28	22.39	20.35	22.52
△ct	5.66	3.68	3.79	4.51	3.03	4.84
	5.84	3.79	3.58	4.45	3.11	4.78
	5.71	3.64	3.79	4.32	3.17	4.91
△△ct	0	-1.98	-1.87	-1.15	-2.63	-0.82
	0	-2.05	-2.26	-1.39	-2.73	-1.06
	0	-2.07	-1.92	-1.39	-2.54	-0.8
	0h	3h	6h	9h	12h	24h
2-△△ct	1	3.94493	3.65533	2.21914	6.19026	1.76541
	1	4.14106	4.78991	2.62079	6.63456	2.08493
	1	4.19887	3.78423	2.62079	5.81589	1.7411
average	1	4.09495	4.07649	2.4869	6.21357	1.86381
SD	0	0.133099	0.621196	0.231892	0.409831	0.19188

## Sheet: LOC101257309	
Figure 6-figure supplement 2-source data 1. qRT-PCR result of LOC101257309
	0	1	2	3	4	5
SlActin	18.82	17	18.54	18.19	17.33	17.91
	18.71	16.99	18.59	17.97	17.17	17.79
	18.9	17.03	18.49	18.07	17.18	17.61
LOC101257309	29.75	26.16	28.35	27.84	26.05	26.96
	30.47	26.28	34.38	28.01	26.08	27.2
	29.89	26.36	28.38	27.93	26.33	27.06
△ct	10.93	9.16	9.81	9.65	8.72	9.05
	11.76	9.29	15.79	10.04	8.91	9.41
	10.99	9.33	9.89	9.86	9.15	9.45
△△ct	0	-1.77	-1.12	-1.28	-2.21	-1.88
	0	-2.47	4.03	-1.72	-2.85	-2.35
	0	-1.66	-1.1	-1.13	-1.84	-1.54
	0h	3h	6h	9h	12h	24h
2-△△ct	1	3.41054	2.17347	2.42839	4.62675	3.68075
	1	5.54044	0.0612138	3.29436	7.21	5.09824
	1	3.16017	2.14355	2.18859	3.5801	2.90795
average	1	4.03705	1.45941	2.63711	5.13895	3.89565
SD	0	1.30798	1.21097	0.581687	1.86837	1.11085

## Sheet: LOC101257608	
Figure 6-figure supplement 2-source data 1. qRT-PCR result of LOC101257608
	0	1	2	3	4	5
SlActin	18.82	17	18.54	18.19	17.33	17.91
	18.71	16.99	18.59	17.97	17.17	17.79
	18.9	17.03	18.49	18.07	17.18	17.61
LOC101257608	29.01	26.74	29.71	30.5	25.28	28.82
	29.06	26.64	27.72	30.65	25.07	29.1
	28.22	26.97	27.8	30.86	25.34	28.96
△ct	10.19	9.74	11.17	12.31	7.95	10.91
	10.35	9.65	9.13	12.68	7.9	11.31
	9.32	9.94	9.31	12.79	8.16	11.35
△△ct	0	-0.45	0.98	2.12	-2.24	0.72
	0	-0.7	-1.22	2.33	-2.45	0.96
	0	0.62	-0.01	3.47	-1.16	2.03
	0h	3h	6h	9h	12h	24h
2-△△ct	1	1.36604	0.50698	0.230047	4.72397	0.607097
	1	1.6245	2.32947	0.198884	5.46416	0.514057
	1	0.650671	1.00696	0.0902456	2.23457	0.244855
average	1	1.21374	1.28113	0.173059	4.1409	0.455336
SD	0	0.504465	0.941672	0.0733915	1.6919	0.188125

## Sheet: LOC101264239	
Figure 6-figure supplement 2-source data 1. qRT-PCR result of LOC101264239
	0	1	2	3	4	5
SlActin	18.82	17	18.54	18.19	17.33	17.91
	18.71	16.99	18.59	17.97	17.17	17.79
	18.9	17.03	18.49	18.07	17.18	17.61
LOC101264239	28.7	26.48	27.15	29.17	26.51	28.37
	28.56	26.43	27.33	28.9	26.44	28.36
	28.59	26.63	27.27	28.79	26.37	27.98
△ct	9.88	9.48	8.61	10.98	9.18	10.46
	9.85	9.44	8.74	10.93	9.27	10.57
	9.69	9.6	8.78	10.72	9.19	10.37
△△ct	0	-0.4	-1.27	1.1	-0.7	0.58
	0	-0.41	-1.11	1.08	-0.58	0.72
	0	-0.09	-0.91	1.03	-0.5	0.68
	0h	3h	6h	9h	12h	24h
2-△△ct	1	1.31951	2.41162	0.466516	1.6245	0.668964
	1	1.32869	2.15846	0.473029	1.49485	0.607097
	1	1.06437	1.87905	0.48971	1.41421	0.624165
average	1	1.23752	2.14971	0.476418	1.51119	0.633409
SD	0	0.150023	0.266393	0.0119626	0.106094	0.0319522

## Sheet: LOC101267538	
Figure 6-figure supplement 2-source data 1. qRT-PCR result of LOC101267538
	0	1	2	3	4	5
SlActin	18.82	17	18.54	18.19	17.33	17.91
	18.71	16.99	18.59	17.97	17.17	17.79
	18.9	17.03	18.49	18.07	17.18	17.61
LOC101267538	26.93	25.7	28.29	28.65	24.52	27.09
	26.8	25.17	28.74	29.09	24.65	26.91
	26.99	25.65	27.99	28.65	24.56	26.92
△ct	8.11	8.7	9.75	10.46	7.19	9.18
	8.09	8.18	10.15	11.12	7.48	9.12
	8.09	8.62	9.5	10.58	7.38	9.31
△△ct	0	0.59	1.64	2.35	-0.92	1.07
	0	0.09	2.06	3.03	-0.61	1.03
	0	0.53	1.41	2.49	-0.71	1.22
	0h	3h	6h	9h	12h	24h
2-△△ct	1	0.664343	0.320856	0.196146	1.89212	0.476319
	1	0.939523	0.239816	0.122428	1.52626	0.48971
	1	0.692555	0.376312	0.178006	1.6358	0.429283
average	1	0.765473	0.312328	0.165527	1.68473	0.465104
SD	0	0.15139	0.0686463	0.0384111	0.18777	0.0317364

[truncated: 4 more sheets: LOC101267821	, LOC101268421	, LOC104644399	, LOC101265854	]
